# Supplementary material for: The relationship between pre-operative psoas and skeletal muscle parameters and survival following endovascular aneurysm repair: a systematic review and meta-analysis
Source: Sci Rep. 2022 Oct 5;12:16663. doi: 10.1038/s41598-022-20490-3 (PMC9534993; doi:10.1038/s41598-022-20490-3)
Supplement: Supplementary file 1 — Supplementary Information. [file 41598_2022_20490_MOESM1_ESM.xlsx]

## Sheet: Ikeda et al (2022)
QUIPS Risk of Bias Assessment Instrument for Prognostic Factor Studies
Modified from: Hayden JA, Côté P, Bombardier C. Evaluation of the Quality of Prognosis Studies in Systematic Reviews. Annals of Internal Medicine. 2006;144:427-437, with the assistance of the QUIPS-LBP Working Group.
Author and year of publication	Ikeda et al (2022)				yes	high
Study identifier	34477979				partial	moderate
Reviewer	NAB				no	low
					unsure
Biases	Issues to consider for judging overall rating of "Risk of bias"	Study Methods & Comments	Rating of reporting	Rating of "Risk of bias"
Instructions to assess the risk of each potential bias:	These issues will guide your thinking and judgment about the overall risk of bias within each of the 6 domains. Some 'issues' may not be relevant to the specific study or the review research question. These issues are taken together to inform the overall judgment of potential bias for each of the 6 domains.	Provide comments or text exerpts in the white boxes below, as necessary, to facilitate the consensus process that will follow.	Click on each of the blue cells and choose from the drop down menu to rate the adequacy of reporting as yes, partial, no or unsure.	Click on the green cells; choose from the drop-down menu to rate potential risk of bias for each of the 6 domains as High, Moderate, or Low considering all relevant issues
1. Study Participation	Goal: To judge the risk of selection bias (likelihood that relationship between PF and outcome is different for participants and eligible non-participants).
Source of target population	The source population or population of interest is adequately described for single centre, retrospective.	"All consecutive patients who underwent EVAR for AAA at Nagoya University Hospital between June, 2007 and December, 2013 were identified."	partial	Moderate
Method used to identify population	The sampling frame and recruitment are adequately described, including methods to identify the sample sufficient to limit potential bias (number and type used, e.g., referral patterns in health care)	Consecutive recruitment stated, However no indication of how cases were identified.	partial	Moderate
Recruitment period	Period of recruitment is adequately described	As above, clearly described	yes	Low
Place of recruitment	Place of recruitment (setting and geographic location) are adequately described	As above, clearly described	yes	Low
Inclusion and exclusion criteria	Inclusion and exclusion criteria are adequately described (e.g., including explicit diagnostic criteria or “zero time” description).	Clear inclusion criteria and eligibility for EVAR	yes	Low
Adequate study participation	There is adequate participation in the study by eligible individuals	83 patients excluded and justified	yes	Moderate
Baseline characteristics	The baseline study sample (i.e., individuals entering the study) is adequately described for AAA, procedural and patients factors.	Adequately described	yes	Low
Summary Study participation	The study sample represents the population of interest on key characteristics, sufficient to limit potential bias of the observed relationship between PF and outcome.			moderate
2. Study Attrition	Goal: To judge the risk of attrition bias (likelihood that relationship between PF and outcome are different for completing and non-completing participants).
Proportion of baseline sample available for analysis	Response rate (i.e., proportion of study sample completing the study and providing outcome data) is adequate.	Clearly stated including number at risk	yes	Low
Attempts to collect information on participants who dropped out	Attempts to collect information on participants who dropped out of the study are described.	All patients contributed data	yes	Low
Reasons and potential impact of subjects lost to follow-up	Reasons for loss to follow-up are provided.	All patients contributed data	yes	Low
Outcome and prognostic factor information on those lost to follow-up	Participants lost to follow-up are adequately described for key characteristics (LIST).	All patients contributed data	yes	Low
	There are no important differences between key characteristics (LIST) and outcomes in participants who completed the study and those who did not.	All patients contributed data	yes	Low
Study Attrition Summary	Loss to follow-up (from baseline sample to study population analyzed) is not associated with key characteristics (i.e., the study data adequately represent the sample) sufficient to limit potential bias to the observed relationship between PF and outcome.			Low
3. Prognostic Factor Measurement	Goal: To judge the risk of measurement bias related to how PF was measured (differential measurement of PF related to the level of outcome).
Definition of the PF	A clear definition or description of 'PF' is provided (e.g., including dose, level, duration of exposure, and clear specification of the method of measurement).	Method of assessment is incompletely described, unclear when CT was performed, no ICC peformed, justification for psoas use not stated	no	High
Valid and Reliable Measurement of PF	Method of PF measurement is adequately valid and reliable to limit misclassification bias (e.g., may include relevant outside sources of information on measurement properties, also characteristics, such as blind measurement and limited reliance on recall).	No normalisation of data	partial	Moderate
	Continuous variables are reported or appropriate cut-points (i.e., not data-dependent) are used.	Data-dependent cutoff used	partial	High
Method and Setting of PF Measurement	The method and setting of measurement of PF is the same for all study participants.	The same for all participants	yes	Low
Proportion of data on PF available for analysis	Adequate proportion of the study sample has complete data for PF variable.	All patients in the sample contributed PF data	yes	Low
Method used for missing data	Appropriate methods of imputation are used for missing 'PF' data.	All patients in the sample contributed PF data	yes	Low
PF Measurement Summary	PF is adequately measured in study participants to sufficiently limit potential bias.			Moderate
4. Outcome Measurement	Goal: To judge the risk of bias related to the measurement of outcome (differential measurement of outcome related to the baseline level of PF).
Definition of the Outcome	A clear definition of outcome is provided, including duration of follow-up and level and extent of the outcome construct.	Minimum duration of followup on all patients not stated, assumed uniform definition of mortality, unclear where data obtained	partial	Moderate
Valid and Reliable Measurement of Outcome	The method of outcome measurement used is adequately valid and reliable to limit misclassification bias (e.g., may include relevant outside sources of information on measurement properties, also characteristics, such as blind measurement and confirmation of outcome with valid and reliable test).	Source of outcome data recorded as "clinical records" however unclear if death registries used	partial	Moderate
Method and Setting of Outcome Measurement	The method and setting of outcome measurement is the same for all study participants.	This is assumed to be the case however not stated	partial	Moderate
Outcome Measurement Summary	Outcome of interest is adequately measured in study participants to sufficiently limit potential bias.			Moderate
5. Study Confounding	Goal: To judge the risk of bias due to confounding (i.e. the effect of PF is distorted by another factor that is related to PF and outcome).
Important Confounders Measured	All important confounders, including treatments (key variables in conceptual model: LIST), are measured.	Appropriately selected baseline variables measured however not justified	partial	Moderate
Definition of the confounding factor	Clear definitions of the important confounders measured are provided (e.g., including dose, level, and duration of exposures).	definitions of comorbidities not given universally	partial	Moderate
Valid and Reliable Measurement of Confounders	Measurement of all important confounders is adequately valid and reliable (e.g., may include relevant outside sources of information on measurement properties, also characteristics, such as blind measurement and limited reliance on recall).	Not specifically stated where the source of confounding variables was	no	High
Method and Setting of Confounding Measurement	The method and setting of confounding measurement are the same for all study participants.	Not specifically stated where the source of confounding variables was	no	High
Method used for missing data	Appropriate methods are used if imputation is used for missing confounder data.	Not used for missing data	yes	Low
Appropriate Accounting for Confounding	Important potential confounders are accounted for in the study design (e.g., matching for key variables, stratification, or initial assembly of comparable groups).	Multivariate analysis accounted for confounders	yes	Low
	Important potential confounders are accounted for in the analysis (i.e., appropriate adjustment).	Appropriate survival analysis allows for the primary outcome to be assessed independently of the variables which were different in the baseline cohorts	yes	Low
Study Confounding Summary	Important potential confounders are appropriately accounted for, limiting potential bias with respect to the relationship between PF and outcome.			Moderate
6. Statistical Analysis and Reporting	Goal: To judge the risk of bias related to the statistical analysis and presentation of results.
Presentation of analytical strategy	There is sufficient presentation of data to assess the adequacy of the analysis.	The data allows for assessment of analysis	yes	Low
Model development strategy	The strategy for model building (i.e., inclusion of variables in the statistical model) is appropriate and is based on a conceptual framework or model.	Appropriate modelling is used	yes	Low
	The selected statistical model is adequate for the design of the study.	Appropriate modelling is used	yes	Low
Reporting of results	There is no selective reporting of results.	All results are reported	yes	Low
Statistical Analysis and Presentation Summary	The statistical analysis is appropriate for the design of the study, limiting potential for presentation of invalid or spurious results.			Low
Modified from: Hayden JA, Côté P, Bombardier C. Evaluation of the Quality of Prognosis Studies in Systematic Reviews. Annals of Internal Medicine. 2006;144:427-437.
			yes

## Sheet: Oliveira et al (2021)
QUIPS Risk of Bias Assessment Instrument for Prognostic Factor Studies
Modified from: Hayden JA, Côté P, Bombardier C. Evaluation of the Quality of Prognosis Studies in Systematic Reviews. Annals of Internal Medicine. 2006;144:427-437, with the assistance of the QUIPS-LBP Working Group.
Author and year of publication	Oliveria et al (2021)				yes	high
Study identifier	32949746				partial	moderate
Reviewer	NAB				no	low
					unsure
Biases	Issues to consider for judging overall rating of "Risk of bias"	Study Methods & Comments	Rating of reporting	Rating of "Risk of bias"
Instructions to assess the risk of each potential bias:	These issues will guide your thinking and judgment about the overall risk of bias within each of the 6 domains. Some 'issues' may not be relevant to the specific study or the review research question. These issues are taken together to inform the overall judgment of potential bias for each of the 6 domains.	Provide comments or text exerpts in the white boxes below, as necessary, to facilitate the consensus process that will follow.	Click on each of the blue cells and choose from the drop down menu to rate the adequacy of reporting as yes, partial, no or unsure.	Click on the green cells; choose from the drop-down menu to rate potential risk of bias for each of the 6 domains as High, Moderate, or Low considering all relevant issues
1. Study Participation	Goal: To judge the risk of selection bias (likelihood that relationship between PF and outcome is different for participants and eligible non-participants).
Source of target population	The source population or population of interest is adequately described for single centre, retrospective.	"This was a single-center retrospective study of patients who underwent elective aortic endoprosthesis implantation at the Angiology and Vascular Surgery Department, Centro Hospitalar e Universitario de Coimbra, Portugal, from January 1, 2014 to December 31, 2018." However no indication of how cases were identified.	partial	Moderate
Method used to identify population	The sampling frame and recruitment are adequately described, including methods to identify the sample sufficient to limit potential bias (number and type used, e.g., referral patterns in health care)	Whether consecutive or selective recruitment not stated, exclude non-AAA pathology,	partial	Moderate
Recruitment period	Period of recruitment is adequately described	"…from January 1, 2014 to December 31, 2018."	yes	Low
Place of recruitment	Place of recruitment (setting and geographic location) are adequately described	"...at the Angiology and Vascular Surgery Department, Centro Hospitalar e Universitario de Coimbra, Portugal…"	yes	Low
Inclusion and exclusion criteria	Inclusion and exclusion criteria are adequately described (e.g., including explicit diagnostic criteria or “zero time” description).	Clear exclusion criteria but not clearly defined inclusion criteria, excluded females without justification	partial	High
Adequate study participation	There is adequate participation in the study by eligible individuals	101 patients excluded however the number which were excluded due to inaccessible CT images not specifically stated	partial	High
Baseline characteristics	The baseline study sample (i.e., individuals entering the study) is adequately described for AAA, procedural and patients factors.	Adequately described	yes	Low
Summary Study participation	The study sample represents the population of interest on key characteristics, sufficient to limit potential bias of the observed relationship between PF and outcome.			High
2. Study Attrition	Goal: To judge the risk of attrition bias (likelihood that relationship between PF and outcome are different for completing and non-completing participants).
Proportion of baseline sample available for analysis	Response rate (i.e., proportion of study sample completing the study and providing outcome data) is adequate.	No number at risk reported in time-to-event analyses so unclear if all patients contributing primary outcome data	partial	Moderate
Attempts to collect information on participants who dropped out	Attempts to collect information on participants who dropped out of the study are described.	Inadequate reporting of whether patients dropped out of followup	no	High
Reasons and potential impact of subjects lost to follow-up	Reasons for loss to follow-up are provided.	Inadequate reporting of whether patients dropped out of followup	no	High
Outcome and prognostic factor information on those lost to follow-up	Participants lost to follow-up are adequately described for key characteristics (LIST).	Inadequate reporting of whether patients dropped out of followup	no	High
	There are no important differences between key characteristics (LIST) and outcomes in participants who completed the study and those who did not.	Inadequate reporting of whether patients dropped out of followup	no	High
Study Attrition Summary	Loss to follow-up (from baseline sample to study population analyzed) is not associated with key characteristics (i.e., the study data adequately represent the sample) sufficient to limit potential bias to the observed relationship between PF and outcome.			High
3. Prognostic Factor Measurement	Goal: To judge the risk of measurement bias related to how PF was measured (differential measurement of PF related to the level of outcome).
Definition of the PF	A clear definition or description of 'PF' is provided (e.g., including dose, level, duration of exposure, and clear specification of the method of measurement).	Adequately described	yes	Low
Valid and Reliable Measurement of PF	Method of PF measurement is adequately valid and reliable to limit misclassification bias (e.g., may include relevant outside sources of information on measurement properties, also characteristics, such as blind measurement and limited reliance on recall).	Use of tertiles to diagnose sarcopenia is dependent on the authors' data however is representative of existing methodology in the literature, data are not normalised to height/BMI	partial	High
	Continuous variables are reported or appropriate cut-points (i.e., not data-dependent) are used.	Data-dependent cutoff used	partial	High
Method and Setting of PF Measurement	The method and setting of measurement of PF is the same for all study participants.	The same for all participants	yes	Low
Proportion of data on PF available for analysis	Adequate proportion of the study sample has complete data for PF variable.	All patients in the sample contributed PF data	yes	Low
Method used for missing data	Appropriate methods of imputation are used for missing 'PF' data.	All patients in the sample contributed PF data	yes	Low
PF Measurement Summary	PF is adequately measured in study participants to sufficiently limit potential bias.			Moderate
4. Outcome Measurement	Goal: To judge the risk of bias related to the measurement of outcome (differential measurement of outcome related to the baseline level of PF).
Definition of the Outcome	A clear definition of outcome is provided, including duration of follow-up and level and extent of the outcome construct.	Minimum duration of followup on all patients stated, assumed uniform definition of mortality	yes	Low
Valid and Reliable Measurement of Outcome	The method of outcome measurement used is adequately valid and reliable to limit misclassification bias (e.g., may include relevant outside sources of information on measurement properties, also characteristics, such as blind measurement and confirmation of outcome with valid and reliable test).	Source of outcome data not stated	no	High
Method and Setting of Outcome Measurement	The method and setting of outcome measurement is the same for all study participants.	This is assumed to be the case however not stated	partial	Moderate
Outcome Measurement Summary	Outcome of interest is adequately measured in study participants to sufficiently limit potential bias.			Moderate
5. Study Confounding	Goal: To judge the risk of bias due to confounding (i.e. the effect of PF is distorted by another factor that is related to PF and outcome).
Important Confounders Measured	All important confounders, including treatments (key variables in conceptual model: LIST), are measured.	Appropriately selected baseline variables measured and cited as per Charlson Comorbidity Index	yes	Low
Definition of the confounding factor	Clear definitions of the important confounders measured are provided (e.g., including dose, level, and duration of exposures).	Clearly provided	yes	Low
Valid and Reliable Measurement of Confounders	Measurement of all important confounders is adequately valid and reliable (e.g., may include relevant outside sources of information on measurement properties, also characteristics, such as blind measurement and limited reliance on recall).	Not specifically stated where the source of confounding variables was	no	High
Method and Setting of Confounding Measurement	The method and setting of confounding measurement are the same for all study participants.	Not specifically stated where the source of confounding variables was	no	High
Method used for missing data	Appropriate methods are used if imputation is used for missing confounder data.	Not used for missing data	yes	Low
Appropriate Accounting for Confounding	Important potential confounders are accounted for in the study design (e.g., matching for key variables, stratification, or initial assembly of comparable groups).	No matching however difference in baseline variables identified between cohorts and accounted for in analysis	yes	Moderate
	Important potential confounders are accounted for in the analysis (i.e., appropriate adjustment).	Appropriate survival analysis allows for the primary outcome to be assessed independently of the variables which were different in the baseline cohorts	yes	Low
Study Confounding Summary	Important potential confounders are appropriately accounted for, limiting potential bias with respect to the relationship between PF and outcome.			Moderate
6. Statistical Analysis and Reporting	Goal: To judge the risk of bias related to the statistical analysis and presentation of results.
Presentation of analytical strategy	There is sufficient presentation of data to assess the adequacy of the analysis.	The data allows for assessment of analysis	yes	Low
Model development strategy	The strategy for model building (i.e., inclusion of variables in the statistical model) is appropriate and is based on a conceptual framework or model.	Appropriate modelling is used	yes	Low
	The selected statistical model is adequate for the design of the study.	Appropriate modelling is used	yes	Low
Reporting of results	There is no selective reporting of results.	All results are reported	yes	Low
Statistical Analysis and Presentation Summary	The statistical analysis is appropriate for the design of the study, limiting potential for presentation of invalid or spurious results.			Low
Modified from: Hayden JA, Côté P, Bombardier C. Evaluation of the Quality of Prognosis Studies in Systematic Reviews. Annals of Internal Medicine. 2006;144:427-437.
			yes

## Sheet: Thurston et al (2018)
QUIPS Risk of Bias Assessment Instrument for Prognostic Factor Studies
Modified from: Hayden JA, Côté P, Bombardier C. Evaluation of the Quality of Prognosis Studies in Systematic Reviews. Annals of Internal Medicine. 2006;144:427-437, with the assistance of the QUIPS-LBP Working Group.
Author and year of publication	Thurston et al (2018)				yes	high
Study identifier	28843791				partial	moderate
Reviewer	NAB				no	low
					unsure
Biases	Issues to consider for judging overall rating of "Risk of bias"	Study Methods & Comments	Rating of reporting	Rating of "Risk of bias"
Instructions to assess the risk of each potential bias:	These issues will guide your thinking and judgment about the overall risk of bias within each of the 6 domains. Some 'issues' may not be relevant to the specific study or the review research question. These issues are taken together to inform the overall judgment of potential bias for each of the 6 domains.	Provide comments or text exerpts in the white boxes below, as necessary, to facilitate the consensus process that will follow.	Click on each of the blue cells and choose from the drop down menu to rate the adequacy of reporting as yes, partial, no or unsure.	Click on the green cells; choose from the drop-down menu to rate potential risk of bias for each of the 6 domains as High, Moderate, or Low considering all relevant issues
1. Study Participation	Goal: To judge the risk of selection bias (likelihood that relationship between PF and outcome is different for participants and eligible non-participants).
Source of target population	The source population or population of interest is adequately described for key characteristics (single centre, retrospective, ).	adequate description from a multicentre database maintained prospectively	Yes	Low
Method used to identify population	The sampling frame and recruitment are adequately described, including methods to identify the sample sufficient to limit potential bias (number and type used, e.g., referral patterns in health care)	Robust description of nature of database however unclear how study population selected "… we extracted 198 cases with complete datasets for retrospective analysis…"	Partial	High
Recruitment period	Period of recruitment is adequately described	Database recruitment described however no description of how extracted cases were identified	Partial	High
Place of recruitment	Place of recruitment (setting and geographic location) are adequately described	Multicentre database adequately described	Yes	Low
Inclusion and exclusion criteria	Inclusion and exclusion criteria are adequately described (e.g., including explicit diagnostic criteria or “zero time” description).	Specific appropriate exclusion criteria however not inclusion criteria	Partial	Moderate
Adequate study participation	There is adequate participation in the study by eligible individuals	Patients were not extracted from the database if incomplete imaging available therefore all eligible to participate, females excluded to remove confounding	Yes	Low
Baseline characteristics	The baseline study sample (i.e., individuals entering the study) is adequately described for key characteristics (LIST).	Indication for EVAR not clearly stated, may include other pathologies, assumed based on description that for AAA	partial	Moderate
Summary Study participation	The study sample represents the population of interest on key characteristics, sufficient to limit potential bias of the observed relationship between PF and outcome.			Moderate
2. Study Attrition	Goal: To judge the risk of attrition bias (likelihood that relationship between PF and outcome are different for completing and non-completing participants).
Proportion of baseline sample available for analysis	Response rate (i.e., proportion of study sample completing the study and providing outcome data) is adequate.	All patients contributed data as per time-to-event number at risk	Yes	Low
Attempts to collect information on participants who dropped out	Attempts to collect information on participants who dropped out of the study are described.	All patients contributed data	yes	Low
Reasons and potential impact of subjects lost to follow-up	Reasons for loss to follow-up are provided.	Clearly stated as female patients excluded and all male patients contributed data	yes	Low
Outcome and prognostic factor information on those lost to follow-up	Participants lost to follow-up are adequately described for key characteristics (LIST).	All patients contributed data	yes	Low
	There are no important differences between key characteristics (LIST) and outcomes in participants who completed the study and those who did not.	All patients contributed data	yes	Low
Study Attrition Summary	Loss to follow-up (from baseline sample to study population analyzed) is not associated with key characteristics (i.e., the study data adequately represent the sample) sufficient to limit potential bias to the observed relationship between PF and outcome.			Low
3. Prognostic Factor Measurement	Goal: To judge the risk of measurement bias related to how PF was measured (differential measurement of PF related to the level of outcome).
Definition of the PF	A clear definition or description of 'PF' is provided (e.g., including dose, level, duration of exposure, and clear specification of the method of measurement).	Adequately described method	yes	Low
Valid and Reliable Measurement of PF	Method of PF measurement is adequately valid and reliable to limit misclassification bias (e.g., may include relevant outside sources of information on measurement properties, also characteristics, such as blind measurement and limited reliance on recall).	Use valid method to measure PF with repeats by each observer and mean scores to eliminate inter-user variability	yes	Low
	Continuous variables are reported or appropriate cut-points (i.e., not data-dependent) are used.	Non-data dependent cutoff, used absolute value with citation for evidence base	yes	Low
Method and Setting of PF Measurement	The method and setting of measurement of PF is the same for all study participants.	This is the same for all participants	yes	Low
Proportion of data on PF available for analysis	Adequate proportion of the study sample has complete data for PF variable.	All patients in the sample contributed PF data	yes	Low
Method used for missing data	Appropriate methods of imputation are used for missing 'PF' data.	All patients in the sample contributed PF data	yes	Low
PF Measurement Summary	PF is adequately measured in study participants to sufficiently limit potential bias.			Low
4. Outcome Measurement	Goal: To judge the risk of bias related to the measurement of outcome (differential measurement of outcome related to the baseline level of PF).
Definition of the Outcome	A clear definition of outcome is provided, including duration of follow-up and level and extent of the outcome construct.	Followup period stated but median time not stated, inferred from time-to-event data, outcome stated as survival and linked to death registry	yes	Low
Valid and Reliable Measurement of Outcome	The method of outcome measurement used is adequately valid and reliable to limit misclassification bias (e.g., may include relevant outside sources of information on measurement properties, also characteristics, such as blind measurement and confirmation of outcome with valid and reliable test).	Outcome data obtained from death registry	yes	Low
Method and Setting of Outcome Measurement	The method and setting of outcome measurement is the same for all study participants.	This is assumed to be the case however not stated	partial	Moderate
Outcome Measurement Summary	Outcome of interest is adequately measured in study participants to sufficiently limit potential bias.			Moderate
5. Study Confounding	Goal: To judge the risk of bias due to confounding (i.e. the effect of PF is distorted by another factor that is related to PF and outcome).
Important Confounders Measured	All important confounders, including treatments (key variables in conceptual model: LIST), are measured.	Appropriate list of confounders however no clear citation of validated measures	Partial	Moderate
Definition of the confounding factor	Clear definitions of the important confounders measured are provided (e.g., including dose, level, and duration of exposures).	Either binary data or defined measures	Yes	Low
Valid and Reliable Measurement of Confounders	Measurement of all important confounders is adequately valid and reliable (e.g., may include relevant outside sources of information on measurement properties, also characteristics, such as blind measurement and limited reliance on recall).	Thorough description of database used to extract confounders however populated by user data	Yes	Moderate
Method and Setting of Confounding Measurement	The method and setting of confounding measurement are the same for all study participants.	This is standardised however data is populated by individual surgeons	Yes	Moderate
Method used for missing data	Appropriate methods are used if imputation is used for missing confounder data.	No missing data reported	Yes	Low
Appropriate Accounting for Confounding	Important potential confounders are accounted for in the study design (e.g., matching for key variables, stratification, or initial assembly of comparable groups).	Baseline variables tested between groups and no significant differences obtained	Yes	Low
	Important potential confounders are accounted for in the analysis (i.e., appropriate adjustment).	Appropriate analysis - adjustment of hazard ratios for confounding variables	Yes	Low
Study Confounding Summary	Important potential confounders are appropriately accounted for, limiting potential bias with respect to the relationship between PF and outcome.			Moderate
6. Statistical Analysis and Reporting	Goal: To judge the risk of bias related to the statistical analysis and presentation of results.
Presentation of analytical strategy	There is sufficient presentation of data to assess the adequacy of the analysis.	The data allows for assessment of analysis	yes	Low
Model development strategy	The strategy for model building (i.e., inclusion of variables in the statistical model) is appropriate and is based on a conceptual framework or model.	Appropriate modelling is used	yes	Low
	The selected statistical model is adequate for the design of the study.	Appropriate modelling is used	yes	Low
Reporting of results	There is no selective reporting of results.	All results are reported	yes	Low
Statistical Analysis and Presentation Summary	The statistical analysis is appropriate for the design of the study, limiting potential for presentation of invalid or spurious results.			Low
Modified from: Hayden JA, Côté P, Bombardier C. Evaluation of the Quality of Prognosis Studies in Systematic Reviews. Annals of Internal Medicine. 2006;144:427-437.

## Sheet: Huber et al (2019)
QUIPS Risk of Bias Assessment Instrument for Prognostic Factor Studies
Modified from: Hayden JA, Côté P, Bombardier C. Evaluation of the Quality of Prognosis Studies in Systematic Reviews. Annals of Internal Medicine. 2006;144:427-437, with the assistance of the QUIPS-LBP Working Group.
Author and year of publication	Huber et al (2019)				yes	high
Study identifier	31676204				partial	moderate
Reviewer	NAB				no	low
					unsure
Biases	Issues to consider for judging overall rating of "Risk of bias"	Study Methods & Comments	Rating of reporting	Rating of "Risk of bias"
Instructions to assess the risk of each potential bias:	These issues will guide your thinking and judgment about the overall risk of bias within each of the 6 domains. Some 'issues' may not be relevant to the specific study or the review research question. These issues are taken together to inform the overall judgment of potential bias for each of the 6 domains.	Provide comments or text exerpts in the white boxes below, as necessary, to facilitate the consensus process that will follow.	Click on each of the blue cells and choose from the drop down menu to rate the adequacy of reporting as yes, partial, no or unsure.	Click on the green cells; choose from the drop-down menu to rate potential risk of bias for each of the 6 domains as High, Moderate, or Low considering all relevant issues
1. Study Participation	Goal: To judge the risk of selection bias (likelihood that relationship between PF and outcome is different for participants and eligible non-participants).
Source of target population	The source population or population of interest is adequately described for key characteristics (LIST).	The source institution is clearly identified, with all consecutive patients included, however source of patient recruitment not stated	partial	Moderate
Method used to identify population	The sampling frame and recruitment are adequately described, including methods to identify the sample sufficient to limit potential bias (number and type used, e.g., referral patterns in health care)	Assumed that all patients are undergoing EVAR for AAA however not clearly stated, all patients included	partial	Moderate
Recruitment period	Period of recruitment is adequately described	"…. At our institution between 2010 and 2017"	yes	Low
Place of recruitment	Place of recruitment (setting and geographic location) are adequately described	"…. At our institution between 2010 and 2017"	yes	Low
Inclusion and exclusion criteria	Inclusion and exclusion criteria are adequately described (e.g., including explicit diagnostic criteria or “zero time” description).	Exclusion criteria are described however no clear statement of inclusion criteria	partial	High
Adequate study participation	There is adequate participation in the study by eligible individuals	Appropriate justification for excluding some patients based on older CT images	Yes	Low
Baseline characteristics	The baseline study sample (i.e., individuals entering the study) is adequately described for key characteristics (LIST).	Not clearly specified (assumed) that all patients undergoing procedure for AAA	partial	Moderate
Summary Study participation	The study sample represents the population of interest on key characteristics, sufficient to limit potential bias of the observed relationship between PF and outcome.			Moderate
2. Study Attrition	Goal: To judge the risk of attrition bias (likelihood that relationship between PF and outcome are different for completing and non-completing participants).
Proportion of baseline sample available for analysis	Response rate (i.e., proportion of study sample completing the study and providing outcome data) is adequate.	adequately reported	yes	Low
Attempts to collect information on participants who dropped out	Attempts to collect information on participants who dropped out of the study are described.	All patients contributed data	yes	Low
Reasons and potential impact of subjects lost to follow-up	Reasons for loss to follow-up are provided.	All patients contributed data	yes	Low
Outcome and prognostic factor information on those lost to follow-up	Participants lost to follow-up are adequately described for key characteristics (LIST).	All patients contributed data	yes	Low
	There are no important differences between key characteristics (LIST) and outcomes in participants who completed the study and those who did not.	All patients contributed data	yes	Low
Study Attrition Summary	Loss to follow-up (from baseline sample to study population analyzed) is not associated with key characteristics (i.e., the study data adequately represent the sample) sufficient to limit potential bias to the observed relationship between PF and outcome.			Low
3. Prognostic Factor Measurement	Goal: To judge the risk of measurement bias related to how PF was measured (differential measurement of PF related to the level of outcome).
Definition of the PF	A clear definition or description of 'PF' is provided (e.g., including dose, level, duration of exposure, and clear specification of the method of measurement).	Adequately described method	yes	Low
Valid and Reliable Measurement of PF	Method of PF measurement is adequately valid and reliable to limit misclassification bias (e.g., may include relevant outside sources of information on measurement properties, also characteristics, such as blind measurement and limited reliance on recall).	Use of quartiles to diagnose sarcopenia is dependent on the authors' data however is representative of existing methodology in the literature, data are not normalised to height/BMI	partial	High
	Continuous variables are reported or appropriate cut-points (i.e., not data-dependent) are used.	Data-dependent cutoff used (quartile)	partial	High
Method and Setting of PF Measurement	The method and setting of measurement of PF is the same for all study participants.	The same for all participants	yes	Low
Proportion of data on PF available for analysis	Adequate proportion of the study sample has complete data for PF variable.	All patients in the sample contributed PF data	yes	Low
Method used for missing data	Appropriate methods of imputation are used for missing 'PF' data.	All patients in the sample contributed PF data	yes	Low
PF Measurement Summary	PF is adequately measured in study participants to sufficiently limit potential bias.			Moderate
4. Outcome Measurement	Goal: To judge the risk of bias related to the measurement of outcome (differential measurement of outcome related to the baseline level of PF).
Definition of the Outcome	A clear definition of outcome is provided, including duration of follow-up and level and extent of the outcome construct.	"Patients were followed from the time of their index surgery for all-cause mortality, which was the primary endpoint of this study."	yes	Low
Valid and Reliable Measurement of Outcome	The method of outcome measurement used is adequately valid and reliable to limit misclassification bias (e.g., may include relevant outside sources of information on measurement properties, also characteristics, such as blind measurement and confirmation of outcome with valid and reliable test).	No clear definition of death certifcation records "Vital status was ascertained through regular follow-up visits with the operating surgeons and hospital records."	partial	Moderate
Method and Setting of Outcome Measurement	The method and setting of outcome measurement is the same for all study participants.	This is assumed to be the case however not stated	partial	Moderate
Outcome Measurement Summary	Outcome of interest is adequately measured in study participants to sufficiently limit potential bias.			Moderate
5. Study Confounding	Goal: To judge the risk of bias due to confounding (i.e. the effect of PF is distorted by another factor that is related to PF and outcome).
Important Confounders Measured	All important confounders, including treatments (key variables in conceptual model: LIST), are measured.	appropriate list of comorbidities and CCI however no citation for CCI included	partial	Moderate
Definition of the confounding factor	Clear definitions of the important confounders measured are provided (e.g., including dose, level, and duration of exposures).	Clearly provided	yes	Low
Valid and Reliable Measurement of Confounders	Measurement of all important confounders is adequately valid and reliable (e.g., may include relevant outside sources of information on measurement properties, also characteristics, such as blind measurement and limited reliance on recall).	Clearly states the source of information and nature of the clinical database	yes	Low
Method and Setting of Confounding Measurement	The method and setting of confounding measurement are the same for all study participants.	Clearly stated	yes	Low
Method used for missing data	Appropriate methods are used if imputation is used for missing confounder data.	Not stated however assumed to be complete data	partial	Moderate
Appropriate Accounting for Confounding	Important potential confounders are accounted for in the study design (e.g., matching for key variables, stratification, or initial assembly of comparable groups).	Does not state differences between cohorts, this is accounted for in multivariate analyses	partial	Moderate
	Important potential confounders are accounted for in the analysis (i.e., appropriate adjustment).	Appropriate survival analysis allows for the primary outcome to be assessed independently of the variables which were different in the baseline cohorts	yes	Low
Study Confounding Summary	Important potential confounders are appropriately accounted for, limiting potential bias with respect to the relationship between PF and outcome.			Moderate
6. Statistical Analysis and Reporting	Goal: To judge the risk of bias related to the statistical analysis and presentation of results.
Presentation of analytical strategy	There is sufficient presentation of data to assess the adequacy of the analysis.	Adjusted HR for Low PMA quartile is reported in the results section of the abstract but not in the main paper, where only HR for PMA as a continuous variable is reported, however the data which are presented in the main paper are adequate	partial	High
Model development strategy	The strategy for model building (i.e., inclusion of variables in the statistical model) is appropriate and is based on a conceptual framework or model.	Appropriate modelling is used	yes	Low
	The selected statistical model is adequate for the design of the study.	Appropriate modelling is used	yes	Low
Reporting of results	There is no selective reporting of results.	All results are reported	yes	Low
Statistical Analysis and Presentation Summary	The statistical analysis is appropriate for the design of the study, limiting potential for presentation of invalid or spurious results.			Moderate
Modified from: Hayden JA, Côté P, Bombardier C. Evaluation of the Quality of Prognosis Studies in Systematic Reviews. Annals of Internal Medicine. 2006;144:427-437.

## Sheet: Ito et al (2020)
QUIPS Risk of Bias Assessment Instrument for Prognostic Factor Studies
Modified from: Hayden JA, Côté P, Bombardier C. Evaluation of the Quality of Prognosis Studies in Systematic Reviews. Annals of Internal Medicine. 2006;144:427-437, with the assistance of the QUIPS-LBP Working Group.
Author and year of publication	Ito et al (2020)				yes	high
Study identifier	33002942				partial	moderate
Reviewer	NAB				no	low
					unsure
Biases	Issues to consider for judging overall rating of "Risk of bias"	Study Methods & Comments	Rating of reporting	Rating of "Risk of bias"
Instructions to assess the risk of each potential bias:	These issues will guide your thinking and judgment about the overall risk of bias within each of the 6 domains. Some 'issues' may not be relevant to the specific study or the review research question. These issues are taken together to inform the overall judgment of potential bias for each of the 6 domains.	Provide comments or text exerpts in the white boxes below, as necessary, to facilitate the consensus process that will follow.	Click on each of the blue cells and choose from the drop down menu to rate the adequacy of reporting as yes, partial, no or unsure.	Click on the green cells; choose from the drop-down menu to rate potential risk of bias for each of the 6 domains as High, Moderate, or Low considering all relevant issues
1. Study Participation	Goal: To judge the risk of selection bias (likelihood that relationship between PF and outcome is different for participants and eligible non-participants).
Source of target population	The source population or population of interest is adequately described for key characteristics (LIST).	Clearly defined group of patients, procedures, and centre	Yes	Low
Method used to identify population	The sampling frame and recruitment are adequately described, including methods to identify the sample sufficient to limit potential bias (number and type used, e.g., referral patterns in health care)	Unclear how patients were identified	Partial	Moderate
Recruitment period	Period of recruitment is adequately described	"…August 2011 and December 2018"	Yes	Low
Place of recruitment	Place of recruitment (setting and geographic location) are adequately described	"… at the Jikei University Kashiwa Hospital, Chiba, Japan…"	Yes	Low
Inclusion and exclusion criteria	Inclusion and exclusion criteria are adequately described (e.g., including explicit diagnostic criteria or “zero time” description).	Clearly defined exclusion criteria and cited recent systematic review as justificaiton	Yes	Low
Adequate study participation	There is adequate participation in the study by eligible individuals	55 patients excluded with appropriate justification	Yes	Low
Baseline characteristics	The baseline study sample (i.e., individuals entering the study) is adequately described for key characteristics (LIST).	Clearly defined	Yes	Low
Summary Study participation	The study sample represents the population of interest on key characteristics, sufficient to limit potential bias of the observed relationship between PF and outcome.			Low
2. Study Attrition	Goal: To judge the risk of attrition bias (likelihood that relationship between PF and outcome are different for completing and non-completing participants).
Proportion of baseline sample available for analysis	Response rate (i.e., proportion of study sample completing the study and providing outcome data) is adequate.	100% response rate due to direct contact with those lost to followup	Yes	Low
Attempts to collect information on participants who dropped out	Attempts to collect information on participants who dropped out of the study are described.	100% response rate due to direct contact with those lost to followup	Yes	Low
Reasons and potential impact of subjects lost to follow-up	Reasons for loss to follow-up are provided.	Explained, however 100% followup rate was obtained	Yes	Low
Outcome and prognostic factor information on those lost to follow-up	Participants lost to follow-up are adequately described for key characteristics (LIST).	100% response rate due to direct contact with those lost to followup	Yes	Low
	There are no important differences between key characteristics (LIST) and outcomes in participants who completed the study and those who did not.	100% response rate due to direct contact with those lost to followup	Yes	Low
Study Attrition Summary	Loss to follow-up (from baseline sample to study population analyzed) is not associated with key characteristics (i.e., the study data adequately represent the sample) sufficient to limit potential bias to the observed relationship between PF and outcome.			Low
3. Prognostic Factor Measurement	Goal: To judge the risk of measurement bias related to how PF was measured (differential measurement of PF related to the level of outcome).
Definition of the PF	A clear definition or description of 'PF' is provided (e.g., including dose, level, duration of exposure, and clear specification of the method of measurement).	Authors do not describe how they differentiated skeletal muscle and surrounding tissues - whether this was through an automated software (not cited) or through use of HU thresholds	Partial	High
Valid and Reliable Measurement of PF	Method of PF measurement is adequately valid and reliable to limit misclassification bias (e.g., may include relevant outside sources of information on measurement properties, also characteristics, such as blind measurement and limited reliance on recall).	Blinding of radiology technicians occurred, ICC calculated	Yes	Moderate
	Continuous variables are reported or appropriate cut-points (i.e., not data-dependent) are used.	Use of ROC data dependent method, however extrapolate aneurysm score to a validation cohort (though this is internal validation)	Yes	Moderate
Method and Setting of PF Measurement	The method and setting of measurement of PF is the same for all study participants.	This is the same for all participants	Yes	Low
Proportion of data on PF available for analysis	Adequate proportion of the study sample has complete data for PF variable.	All participants had complete data available	Yes	Low
Method used for missing data	Appropriate methods of imputation are used for missing 'PF' data.	No missing data	Yes	Low
PF Measurement Summary	PF is adequately measured in study participants to sufficiently limit potential bias.			Moderate
4. Outcome Measurement	Goal: To judge the risk of bias related to the measurement of outcome (differential measurement of outcome related to the baseline level of PF).
Definition of the Outcome	A clear definition of outcome is provided, including duration of follow-up and level and extent of the outcome construct.	Clearly defined periprocedural treatment and followup protocols, duration of followup, and primary outcome	Yes	Low
Valid and Reliable Measurement of Outcome	The method of outcome measurement used is adequately valid and reliable to limit misclassification bias (e.g., may include relevant outside sources of information on measurement properties, also characteristics, such as blind measurement and confirmation of outcome with valid and reliable test).	The source of outcome data is not stated, other than where patients were directly telephoned if lost to followup. However the majority of patients did not receive this type of followup	Partial	High
Method and Setting of Outcome Measurement	The method and setting of outcome measurement is the same for all study participants.	The outcome assessment is not the same for all patients as some are undergoing telephone followup	Partial	High
Outcome Measurement Summary	Outcome of interest is adequately measured in study participants to sufficiently limit potential bias.			High
5. Study Confounding	Goal: To judge the risk of bias due to confounding (i.e. the effect of PF is distorted by another factor that is related to PF and outcome).
Important Confounders Measured	All important confounders, including treatments (key variables in conceptual model: LIST), are measured.	Appropriate list of confounders however no cited rationale	Partial	Moderate
Definition of the confounding factor	Clear definitions of the important confounders measured are provided (e.g., including dose, level, and duration of exposures).	No clear definitions of some, e.g. cerebral vascular disease	Partial	Moderate
Valid and Reliable Measurement of Confounders	Measurement of all important confounders is adequately valid and reliable (e.g., may include relevant outside sources of information on measurement properties, also characteristics, such as blind measurement and limited reliance on recall).	Unclear source of confounding variables	Partial	Moderate
Method and Setting of Confounding Measurement	The method and setting of confounding measurement are the same for all study participants.	Unclear source of confounding variables	Partial	Moderate
Method used for missing data	Appropriate methods are used if imputation is used for missing confounder data.	No missing data	Yes	Low
Appropriate Accounting for Confounding	Important potential confounders are accounted for in the study design (e.g., matching for key variables, stratification, or initial assembly of comparable groups).	Study design does not account for these variables	Yes	High
	Important potential confounders are accounted for in the analysis (i.e., appropriate adjustment).	Multivariate logistic regression analyses take intake account confounding variables however these are significant	Yes	Moderate
Study Confounding Summary	Important potential confounders are appropriately accounted for, limiting potential bias with respect to the relationship between PF and outcome.			Moderate
6. Statistical Analysis and Reporting	Goal: To judge the risk of bias related to the statistical analysis and presentation of results.
Presentation of analytical strategy	There is sufficient presentation of data to assess the adequacy of the analysis.	The data allows for assessment of analysis	yes	Low
Model development strategy	The strategy for model building (i.e., inclusion of variables in the statistical model) is appropriate and is based on a conceptual framework or model.	Appropriate modelling however use of derivation and validation cohorts from same study population is qestionable and is not approproate external validation	Yes	Moderate
	The selected statistical model is adequate for the design of the study.	Appropriate modelling is used	yes	Low
Reporting of results	There is no selective reporting of results.	All results are reported	yes	Low
Statistical Analysis and Presentation Summary	The statistical analysis is appropriate for the design of the study, limiting potential for presentation of invalid or spurious results.			Low
Modified from: Hayden JA, Côté P, Bombardier C. Evaluation of the Quality of Prognosis Studies in Systematic Reviews. Annals of Internal Medicine. 2006;144:427-437.

## Sheet: Alenezi et al (2021)
QUIPS Risk of Bias Assessment Instrument for Prognostic Factor Studies
Modified from: Hayden JA, Côté P, Bombardier C. Evaluation of the Quality of Prognosis Studies in Systematic Reviews. Annals of Internal Medicine. 2006;144:427-437, with the assistance of the QUIPS-LBP Working Group.
Author and year of publication	Alenezi et al (2021)				yes	high
Study identifier	33388870				partial	moderate
Reviewer	NAB				no	low
					unsure
Biases	Issues to consider for judging overall rating of "Risk of bias"	Study Methods & Comments	Rating of reporting	Rating of "Risk of bias"
Instructions to assess the risk of each potential bias:	These issues will guide your thinking and judgment about the overall risk of bias within each of the 6 domains. Some 'issues' may not be relevant to the specific study or the review research question. These issues are taken together to inform the overall judgment of potential bias for each of the 6 domains.	Provide comments or text exerpts in the white boxes below, as necessary, to facilitate the consensus process that will follow.	Click on each of the blue cells and choose from the drop down menu to rate the adequacy of reporting as yes, partial, no or unsure.	Click on the green cells; choose from the drop-down menu to rate potential risk of bias for each of the 6 domains as High, Moderate, or Low considering all relevant issues
1. Study Participation	Goal: To judge the risk of selection bias (likelihood that relationship between PF and outcome is different for participants and eligible non-participants).
Source of target population	The source population or population of interest is adequately described for key characteristics (LIST).	Patient population defined, number of centres defined, however method of patient identification omitted	partial	Moderate
Method used to identify population	The sampling frame and recruitment are adequately described, including methods to identify the sample sufficient to limit potential bias (number and type used, e.g., referral patterns in health care)	Method of patient identification not specified	partial	Moderate
Recruitment period	Period of recruitment is adequately described	Clearly stated "…from 1 January 2008 to 1 August 2019…"	yes	Low
Place of recruitment	Place of recruitment (setting and geographic location) are adequately described	Assumed that in the author's centre however not clearly stated	partial	Moderate
Inclusion and exclusion criteria	Inclusion and exclusion criteria are adequately described (e.g., including explicit diagnostic criteria or “zero time” description).	Clearly stated exclusion criteria, inclusion criteria inferred	partial	Low
Adequate study participation	There is adequate participation in the study by eligible individuals	11 patients excluded with appropriate justification	Yes	Low
Baseline characteristics	The baseline study sample (i.e., individuals entering the study) is adequately described for key characteristics (LIST).	Not clearly specified (assumed) that all patients undergoing procedure for AAA	partial	Moderate
Summary Study participation	The study sample represents the population of interest on key characteristics, sufficient to limit potential bias of the observed relationship between PF and outcome.			moderate
2. Study Attrition	Goal: To judge the risk of attrition bias (likelihood that relationship between PF and outcome are different for completing and non-completing participants).
Proportion of baseline sample available for analysis	Response rate (i.e., proportion of study sample completing the study and providing outcome data) is adequate.	All patients contributed data to primary outcome (seen on number at risk on time to event analyses)	yes	Low
Attempts to collect information on participants who dropped out	Attempts to collect information on participants who dropped out of the study are described.	N/A	yes	Low
Reasons and potential impact of subjects lost to follow-up	Reasons for loss to follow-up are provided.	N/A	yes	Low
Outcome and prognostic factor information on those lost to follow-up	Participants lost to follow-up are adequately described for key characteristics (LIST).	N/A	yes	Low
	There are no important differences between key characteristics (LIST) and outcomes in participants who completed the study and those who did not.	N/A	yes	Low
Study Attrition Summary	Loss to follow-up (from baseline sample to study population analyzed) is not associated with key characteristics (i.e., the study data adequately represent the sample) sufficient to limit potential bias to the observed relationship between PF and outcome.			Low
3. Prognostic Factor Measurement	Goal: To judge the risk of measurement bias related to how PF was measured (differential measurement of PF related to the level of outcome).
Definition of the PF	A clear definition or description of 'PF' is provided (e.g., including dose, level, duration of exposure, and clear specification of the method of measurement).	Incomplete description of methodology of how the HU were used to define muscle vs. surrounding tissue and how L3 identified	partial	Moderate
Valid and Reliable Measurement of PF	Method of PF measurement is adequately valid and reliable to limit misclassification bias (e.g., may include relevant outside sources of information on measurement properties, also characteristics, such as blind measurement and limited reliance on recall).	No ICC performed for assessment of inter user variability	partial	High
	Continuous variables are reported or appropriate cut-points (i.e., not data-dependent) are used.	Data dependent (tertiles) used	yes	High
Method and Setting of PF Measurement	The method and setting of measurement of PF is the same for all study participants.	Variable date of CT used - may be up to 12 months pre procedure vs. post procedure	no	High
Proportion of data on PF available for analysis	Adequate proportion of the study sample has complete data for PF variable.	All patients contributed data	yes	Low
Method used for missing data	Appropriate methods of imputation are used for missing 'PF' data.	All patients contributed data	yes	Low
PF Measurement Summary	PF is adequately measured in study participants to sufficiently limit potential bias.			High
4. Outcome Measurement	Goal: To judge the risk of bias related to the measurement of outcome (differential measurement of outcome related to the baseline level of PF).
Definition of the Outcome	A clear definition of outcome is provided, including duration of follow-up and level and extent of the outcome construct.	Clearly stated primary outcome, and mean followup reported in results	Yes	Low
Valid and Reliable Measurement of Outcome	The method of outcome measurement used is adequately valid and reliable to limit misclassification bias (e.g., may include relevant outside sources of information on measurement properties, also characteristics, such as blind measurement and confirmation of outcome with valid and reliable test).	No report of the source of outcome data	No	High
Method and Setting of Outcome Measurement	The method and setting of outcome measurement is the same for all study participants.	This is assumed to be the case however not stated	partial	Moderate
Outcome Measurement Summary	Outcome of interest is adequately measured in study participants to sufficiently limit potential bias.			Moderate
5. Study Confounding	Goal: To judge the risk of bias due to confounding (i.e. the effect of PF is distorted by another factor that is related to PF and outcome).
Important Confounders Measured	All important confounders, including treatments (key variables in conceptual model: LIST), are measured.	Appropriate list of counfounding variables however not clearly stated in method, with no justification (citation e.g. CCI)	Partial	Moderate
Definition of the confounding factor	Clear definitions of the important confounders measured are provided (e.g., including dose, level, and duration of exposures).	Unclear source of confounders and how they were defined not reported	Partial	Moderate
Valid and Reliable Measurement of Confounders	Measurement of all important confounders is adequately valid and reliable (e.g., may include relevant outside sources of information on measurement properties, also characteristics, such as blind measurement and limited reliance on recall).	Unclear outside source of information, unclear definitions	Partial	Moderate
Method and Setting of Confounding Measurement	The method and setting of confounding measurement are the same for all study participants.	Assumed to be reliable across all study participants	Partial	Moderate
Method used for missing data	Appropriate methods are used if imputation is used for missing confounder data.	No missing data reported	Partial	Moderate
Appropriate Accounting for Confounding	Important potential confounders are accounted for in the study design (e.g., matching for key variables, stratification, or initial assembly of comparable groups).	Different cohorts' confounders reported and all similar between groups	Yes	Moderate
	Important potential confounders are accounted for in the analysis (i.e., appropriate adjustment).	Different cohorts' confounders reported and all similar between groups	Yes	Moderate
Study Confounding Summary	Important potential confounders are appropriately accounted for, limiting potential bias with respect to the relationship between PF and outcome.			Moderate
6. Statistical Analysis and Reporting	Goal: To judge the risk of bias related to the statistical analysis and presentation of results.
Presentation of analytical strategy	There is sufficient presentation of data to assess the adequacy of the analysis.	The data allows for assessment of analysis	yes	Low
Model development strategy	The strategy for model building (i.e., inclusion of variables in the statistical model) is appropriate and is based on a conceptual framework or model.	Appropriate modelling is used	yes	Low
	The selected statistical model is adequate for the design of the study.	Appropriate modelling is used	yes	Low
Reporting of results	There is no selective reporting of results.	All results are reported	yes	Low
Statistical Analysis and Presentation Summary	The statistical analysis is appropriate for the design of the study, limiting potential for presentation of invalid or spurious results.			Low
Modified from: Hayden JA, Côté P, Bombardier C. Evaluation of the Quality of Prognosis Studies in Systematic Reviews. Annals of Internal Medicine. 2006;144:427-437.

## Sheet: Cheng et al (2019)
QUIPS Risk of Bias Assessment Instrument for Prognostic Factor Studies
Modified from: Hayden JA, Côté P, Bombardier C. Evaluation of the Quality of Prognosis Studies in Systematic Reviews. Annals of Internal Medicine. 2006;144:427-437, with the assistance of the QUIPS-LBP Working Group.
Author and year of publication	Cheng et al (2019)				yes	high
Study identifier	30852041				partial	moderate
Reviewer	NAB				no	low
					unsure
Biases	Issues to consider for judging overall rating of "Risk of bias"	Study Methods & Comments	Rating of reporting	Rating of "Risk of bias"
Instructions to assess the risk of each potential bias:	These issues will guide your thinking and judgment about the overall risk of bias within each of the 6 domains. Some 'issues' may not be relevant to the specific study or the review research question. These issues are taken together to inform the overall judgment of potential bias for each of the 6 domains.	Provide comments or text exerpts in the white boxes below, as necessary, to facilitate the consensus process that will follow.	Click on each of the blue cells and choose from the drop down menu to rate the adequacy of reporting as yes, partial, no or unsure.	Click on the green cells; choose from the drop-down menu to rate potential risk of bias for each of the 6 domains as High, Moderate, or Low considering all relevant issues
1. Study Participation	Goal: To judge the risk of selection bias (likelihood that relationship between PF and outcome is different for participants and eligible non-participants).
Source of target population	The source population or population of interest is adequately described for key characteristics (LIST).	Patient population clearly described and database used for identification stated	Yes	Low
Method used to identify population	The sampling frame and recruitment are adequately described, including methods to identify the sample sufficient to limit potential bias (number and type used, e.g., referral patterns in health care)	Database used to identify patients clearly specified	Yes	Low
Recruitment period	Period of recruitment is adequately described	"…between september 2002 and June 2014…"	Yes	Low
Place of recruitment	Place of recruitment (setting and geographic location) are adequately described	Assumed that in the author's centre however not clearly stated	partial	Moderate
Inclusion and exclusion criteria	Inclusion and exclusion criteria are adequately described (e.g., including explicit diagnostic criteria or “zero time” description).	Clearly stated exclusion criteria, inclusion criteria inferred	partial	Low
Adequate study participation	There is adequate participation in the study by eligible individuals	192 patients excluded due to unavailable CT imaging	Yes	High
Baseline characteristics	The baseline study sample (i.e., individuals entering the study) is adequately described for key characteristics (LIST).	Patients clearly described	Yes	Low
Summary Study participation	The study sample represents the population of interest on key characteristics, sufficient to limit potential bias of the observed relationship between PF and outcome.			Moderate
2. Study Attrition	Goal: To judge the risk of attrition bias (likelihood that relationship between PF and outcome are different for completing and non-completing participants).
Proportion of baseline sample available for analysis	Response rate (i.e., proportion of study sample completing the study and providing outcome data) is adequate.	All patients contributed data to primary outcome (seen on number at risk on time to event analyses)	yes	Low
Attempts to collect information on participants who dropped out	Attempts to collect information on participants who dropped out of the study are described.	N/A	yes	Low
Reasons and potential impact of subjects lost to follow-up	Reasons for loss to follow-up are provided.	N/A	yes	Low
Outcome and prognostic factor information on those lost to follow-up	Participants lost to follow-up are adequately described for key characteristics (LIST).	N/A	yes	Low
	There are no important differences between key characteristics (LIST) and outcomes in participants who completed the study and those who did not.	N/A	yes	Low
Study Attrition Summary	Loss to follow-up (from baseline sample to study population analyzed) is not associated with key characteristics (i.e., the study data adequately represent the sample) sufficient to limit potential bias to the observed relationship between PF and outcome.			Low
3. Prognostic Factor Measurement	Goal: To judge the risk of measurement bias related to how PF was measured (differential measurement of PF related to the level of outcome).
Definition of the PF	A clear definition or description of 'PF' is provided (e.g., including dose, level, duration of exposure, and clear specification of the method of measurement).	Cited from previous study and described	yes	Low
Valid and Reliable Measurement of PF	Method of PF measurement is adequately valid and reliable to limit misclassification bias (e.g., may include relevant outside sources of information on measurement properties, also characteristics, such as blind measurement and limited reliance on recall).	Only performed by one researcher with no ICC	Partial	High
	Continuous variables are reported or appropriate cut-points (i.e., not data-dependent) are used.	Data dependent ROC cutoff used	Yes	Moderate
Method and Setting of PF Measurement	The method and setting of measurement of PF is the same for all study participants.	This is assumed	Partial	Low
Proportion of data on PF available for analysis	Adequate proportion of the study sample has complete data for PF variable.	Yes - patients excluded prior to recruitment if data unavailable	yes	Low
Method used for missing data	Appropriate methods of imputation are used for missing 'PF' data.	N/A	yes	Low
PF Measurement Summary	PF is adequately measured in study participants to sufficiently limit potential bias.			Moderate
4. Outcome Measurement	Goal: To judge the risk of bias related to the measurement of outcome (differential measurement of outcome related to the baseline level of PF).
Definition of the Outcome	A clear definition of outcome is provided, including duration of follow-up and level and extent of the outcome construct.	Clearly defined outcome measure and length of followup	Yes	Low
Valid and Reliable Measurement of Outcome	The method of outcome measurement used is adequately valid and reliable to limit misclassification bias (e.g., may include relevant outside sources of information on measurement properties, also characteristics, such as blind measurement and confirmation of outcome with valid and reliable test).	Clearly state source of outcome data with a national registry	Yes	Low
Method and Setting of Outcome Measurement	The method and setting of outcome measurement is the same for all study participants.	This is assumed	Yes	Low
Outcome Measurement Summary	Outcome of interest is adequately measured in study participants to sufficiently limit potential bias.			Low
5. Study Confounding	Goal: To judge the risk of bias due to confounding (i.e. the effect of PF is distorted by another factor that is related to PF and outcome).
Important Confounders Measured	All important confounders, including treatments (key variables in conceptual model: LIST), are measured.	Appropriate list of confounders	Yes	Low
Definition of the confounding factor	Clear definitions of the important confounders measured are provided (e.g., including dose, level, and duration of exposures).	Clear definition of each confounding variable	Yes	Low
Valid and Reliable Measurement of Confounders	Measurement of all important confounders is adequately valid and reliable (e.g., may include relevant outside sources of information on measurement properties, also characteristics, such as blind measurement and limited reliance on recall).	State specific source of confounding variables	Yes	Low
Method and Setting of Confounding Measurement	The method and setting of confounding measurement are the same for all study participants.	This is assumed	Partial	Moderate
Method used for missing data	Appropriate methods are used if imputation is used for missing confounder data.	No missing data stated, however completeness of data also not stated	Partial	Moderate
Appropriate Accounting for Confounding	Important potential confounders are accounted for in the study design (e.g., matching for key variables, stratification, or initial assembly of comparable groups).	No matching or stratification occurs	No	High
	Important potential confounders are accounted for in the analysis (i.e., appropriate adjustment).	Differences in confounders are reported however there are significant differences, which may be accounted for by multivariate analyses	Partial	Moderate
Study Confounding Summary	Important potential confounders are appropriately accounted for, limiting potential bias with respect to the relationship between PF and outcome.			Moderate
6. Statistical Analysis and Reporting	Goal: To judge the risk of bias related to the statistical analysis and presentation of results.
Presentation of analytical strategy	There is sufficient presentation of data to assess the adequacy of the analysis.	The data allows for assessment of analysis	yes	Low
Model development strategy	The strategy for model building (i.e., inclusion of variables in the statistical model) is appropriate and is based on a conceptual framework or model.	Appropriate modelling is used	yes	Low
	The selected statistical model is adequate for the design of the study.	Appropriate multivariate analysis is used to account for differences in confounding variables between cohorts	yes	Low
Reporting of results	There is no selective reporting of results.	All results are reported	yes	Low
Statistical Analysis and Presentation Summary	The statistical analysis is appropriate for the design of the study, limiting potential for presentation of invalid or spurious results.			Low
Modified from: Hayden JA, Côté P, Bombardier C. Evaluation of the Quality of Prognosis Studies in Systematic Reviews. Annals of Internal Medicine. 2006;144:427-437.

## Sheet: Waduud et al (2019)
QUIPS Risk of Bias Assessment Instrument for Prognostic Factor Studies
Modified from: Hayden JA, Côté P, Bombardier C. Evaluation of the Quality of Prognosis Studies in Systematic Reviews. Annals of Internal Medicine. 2006;144:427-437, with the assistance of the QUIPS-LBP Working Group.
Author and year of publication	Waduud et al (2019)				yes	high
Study identifier	30706453				partial	moderate
Reviewer	NAB				no	low
					unsure
Biases	Issues to consider for judging overall rating of "Risk of bias"	Study Methods & Comments	Rating of reporting	Rating of "Risk of bias"
Instructions to assess the risk of each potential bias:	These issues will guide your thinking and judgment about the overall risk of bias within each of the 6 domains. Some 'issues' may not be relevant to the specific study or the review research question. These issues are taken together to inform the overall judgment of potential bias for each of the 6 domains.	Provide comments or text exerpts in the white boxes below, as necessary, to facilitate the consensus process that will follow.	Click on each of the blue cells and choose from the drop down menu to rate the adequacy of reporting as yes, partial, no or unsure.	Click on the green cells; choose from the drop-down menu to rate potential risk of bias for each of the 6 domains as High, Moderate, or Low considering all relevant issues
1. Study Participation	Goal: To judge the risk of selection bias (likelihood that relationship between PF and outcome is different for participants and eligible non-participants).
Source of target population	The source population or population of interest is adequately described for key characteristics (LIST).	Patient population clearly described and database used for identification stated	Yes	Low
Method used to identify population	The sampling frame and recruitment are adequately described, including methods to identify the sample sufficient to limit potential bias (number and type used, e.g., referral patterns in health care)	Use of appropriate database (NVR) with comparison to HES to ensure validity	Yes	Low
Recruitment period	Period of recruitment is adequately described	"… between January 2010 to December 2015…"	Yes	Low
Place of recruitment	Place of recruitment (setting and geographic location) are adequately described	Assumed that in the author's centre however not clearly stated, however does state tertiary unit in UK	partial	Low
Inclusion and exclusion criteria	Inclusion and exclusion criteria are adequately described (e.g., including explicit diagnostic criteria or “zero time” description).	Includes appropriate description of inclusion criteria though does not specifically state exclusion based on non-AAA pathology, this is assumed	Partial	Low
Adequate study participation	There is adequate participation in the study by eligible individuals	48 patients excluded due to lack of imaging	Yes	Moderate
Baseline characteristics	The baseline study sample (i.e., individuals entering the study) is adequately described for key characteristics (LIST).	Clearly described	Yes	Low
Summary Study participation	The study sample represents the population of interest on key characteristics, sufficient to limit potential bias of the observed relationship between PF and outcome.			Low
2. Study Attrition	Goal: To judge the risk of attrition bias (likelihood that relationship between PF and outcome are different for completing and non-completing participants).
Proportion of baseline sample available for analysis	Response rate (i.e., proportion of study sample completing the study and providing outcome data) is adequate.	Assumed that all patients contributed data however not clearly stated	Partial	Moderate
Attempts to collect information on participants who dropped out	Attempts to collect information on participants who dropped out of the study are described.	Not described due to no reported dropouts after exclusions	Partial	Moderate
Reasons and potential impact of subjects lost to follow-up	Reasons for loss to follow-up are provided.	Not described due to no reported dropouts after exclusions	Partial	Moderate
Outcome and prognostic factor information on those lost to follow-up	Participants lost to follow-up are adequately described for key characteristics (LIST).	Not described due to no reported dropouts after exclusions	Partial	Moderate
	There are no important differences between key characteristics (LIST) and outcomes in participants who completed the study and those who did not.	Not described due to no reported dropouts after exclusions	Partial	Moderate
Study Attrition Summary	Loss to follow-up (from baseline sample to study population analyzed) is not associated with key characteristics (i.e., the study data adequately represent the sample) sufficient to limit potential bias to the observed relationship between PF and outcome.			Moderate
3. Prognostic Factor Measurement	Goal: To judge the risk of measurement bias related to how PF was measured (differential measurement of PF related to the level of outcome).
Definition of the PF	A clear definition or description of 'PF' is provided (e.g., including dose, level, duration of exposure, and clear specification of the method of measurement).	Incomplete description of methodology of how the HU were used to define muscle vs. surrounding tissue	Partial	Moderate
Valid and Reliable Measurement of PF	Method of PF measurement is adequately valid and reliable to limit misclassification bias (e.g., may include relevant outside sources of information on measurement properties, also characteristics, such as blind measurement and limited reliance on recall).	Perform ICC with two blinded independent observers	Yes	Low
	Continuous variables are reported or appropriate cut-points (i.e., not data-dependent) are used.	Uses both data dependent and absolute values as cutoffs with appropriate citation to justify	Yes	Low
Method and Setting of PF Measurement	The method and setting of measurement of PF is the same for all study participants.	This is assumed to be the case	Partial	Moderate
Proportion of data on PF available for analysis	Adequate proportion of the study sample has complete data for PF variable.	Yes, patients without complete data excluded prior to commencing study	Yes	Low
Method used for missing data	Appropriate methods of imputation are used for missing 'PF' data.	N/A	Yes	Low
PF Measurement Summary	PF is adequately measured in study participants to sufficiently limit potential bias.			Moderate
4. Outcome Measurement	Goal: To judge the risk of bias related to the measurement of outcome (differential measurement of outcome related to the baseline level of PF).
Definition of the Outcome	A clear definition of outcome is provided, including duration of follow-up and level and extent of the outcome construct.	Outcome data clearly defined	Yes	Low
Valid and Reliable Measurement of Outcome	The method of outcome measurement used is adequately valid and reliable to limit misclassification bias (e.g., may include relevant outside sources of information on measurement properties, also characteristics, such as blind measurement and confirmation of outcome with valid and reliable test).	Data sources stated as named databases, and two sources used and corroborated with each other	Yes	Low
Method and Setting of Outcome Measurement	The method and setting of outcome measurement is the same for all study participants.	This is assumed to be the case	Partial	Moderate
Outcome Measurement Summary	Outcome of interest is adequately measured in study participants to sufficiently limit potential bias.			Low
5. Study Confounding	Goal: To judge the risk of bias due to confounding (i.e. the effect of PF is distorted by another factor that is related to PF and outcome).
Important Confounders Measured	All important confounders, including treatments (key variables in conceptual model: LIST), are measured.	An appropriate list of confounders is included	Yes	Low
Definition of the confounding factor	Clear definitions of the important confounders measured are provided (e.g., including dose, level, and duration of exposures).	Definitions of confounders (e.g. "chronic kidney disease") not given	No	Moderate
Valid and Reliable Measurement of Confounders	Measurement of all important confounders is adequately valid and reliable (e.g., may include relevant outside sources of information on measurement properties, also characteristics, such as blind measurement and limited reliance on recall).	Source of confounders is reported however this is a user generated list (NVR) so may introduce bias and selective reporting (though not by these authors), however the confounders are cross referenced with patient medical records	Partial	Moderate
Method and Setting of Confounding Measurement	The method and setting of confounding measurement are the same for all study participants.	This is assumed to be the case	Partial	Moderate
Method used for missing data	Appropriate methods are used if imputation is used for missing confounder data.	No missing data reported	Partial	Moderate
Appropriate Accounting for Confounding	Important potential confounders are accounted for in the study design (e.g., matching for key variables, stratification, or initial assembly of comparable groups).	No matching or adjustment between cohorts	Partial	Moderate
	Important potential confounders are accounted for in the analysis (i.e., appropriate adjustment).	The use of multivariate cox modelling adjusts for confounders	Yes	Low
Study Confounding Summary	Important potential confounders are appropriately accounted for, limiting potential bias with respect to the relationship between PF and outcome.			Moderate
6. Statistical Analysis and Reporting	Goal: To judge the risk of bias related to the statistical analysis and presentation of results.
Presentation of analytical strategy	There is sufficient presentation of data to assess the adequacy of the analysis.	The data allows for assessment of analysis	yes	Low
Model development strategy	The strategy for model building (i.e., inclusion of variables in the statistical model) is appropriate and is based on a conceptual framework or model.	Appropriate modelling is used including the post-hoc analysis of EVAR specific outcomes	yes	Low
	The selected statistical model is adequate for the design of the study.	Appropriate modelling is used	yes	Low
Reporting of results	There is no selective reporting of results.	All results are reported	yes	Low
Statistical Analysis and Presentation Summary	The statistical analysis is appropriate for the design of the study, limiting potential for presentation of invalid or spurious results.			Low
Modified from: Hayden JA, Côté P, Bombardier C. Evaluation of the Quality of Prognosis Studies in Systematic Reviews. Annals of Internal Medicine. 2006;144:427-437.

## Sheet: Kärkkäinen et al (2020)
QUIPS Risk of Bias Assessment Instrument for Prognostic Factor Studies
Modified from: Hayden JA, Côté P, Bombardier C. Evaluation of the Quality of Prognosis Studies in Systematic Reviews. Annals of Internal Medicine. 2006;144:427-437, with the assistance of the QUIPS-LBP Working Group.
Author and year of publication	Kärkkäinen et al (2020)				yes	high
Study identifier	31718987				partial	moderate
Reviewer	NAB				no	low
					unsure
Biases	Issues to consider for judging overall rating of "Risk of bias"	Study Methods & Comments	Rating of reporting	Rating of "Risk of bias"
Instructions to assess the risk of each potential bias:	These issues will guide your thinking and judgment about the overall risk of bias within each of the 6 domains. Some 'issues' may not be relevant to the specific study or the review research question. These issues are taken together to inform the overall judgment of potential bias for each of the 6 domains.	Provide comments or text exerpts in the white boxes below, as necessary, to facilitate the consensus process that will follow.	Click on each of the blue cells and choose from the drop down menu to rate the adequacy of reporting as yes, partial, no or unsure.	Click on the green cells; choose from the drop-down menu to rate potential risk of bias for each of the 6 domains as High, Moderate, or Low considering all relevant issues
1. Study Participation	Goal: To judge the risk of selection bias (likelihood that relationship between PF and outcome is different for participants and eligible non-participants).
Source of target population	The source population or population of interest is adequately described for key characteristics (LIST).	Consecutive patients undergoing F/B-EVAR included using enrolment into prospective study	yes	Low
Method used to identify population	The sampling frame and recruitment are adequately described, including methods to identify the sample sufficient to limit potential bias (number and type used, e.g., referral patterns in health care)	consecutive patients and state that all patients are undergoing intervention for aneurysmal disease	yes	Low
Recruitment period	Period of recruitment is adequately described	"…November 2013 and March 2018."	yes	Low
Place of recruitment	Place of recruitment (setting and geographic location) are adequately described	It is assumed that the single centre stated is the centre pertaining to the affiliation of the lead author however this is never explicity stated	partial	Moderate
Inclusion and exclusion criteria	Inclusion and exclusion criteria are adequately described (e.g., including explicit diagnostic criteria or “zero time” description).	No specific statement of inclusion or exclusion criteria other than patients undergoing F/B-EVAR for aneurysmal disease	no	High
Adequate study participation	There is adequate participation in the study by eligible individuals	All patients stated as being eligible were participants	yes	Low
Baseline characteristics	The baseline study sample (i.e., individuals entering the study) is adequately described for key characteristics (LIST).	Stated that all patients were undergoing the procedure for AAA and satisfactory description of type of graft used, however some information not explicity stated i.e. symptomatic/emergent, though this is assumed to be zero given the nature of the disease	partial	Moderate
Summary Study participation	The study sample represents the population of interest on key characteristics, sufficient to limit potential bias of the observed relationship between PF and outcome.			Moderate
2. Study Attrition	Goal: To judge the risk of attrition bias (likelihood that relationship between PF and outcome are different for completing and non-completing participants).
Proportion of baseline sample available for analysis	Response rate (i.e., proportion of study sample completing the study and providing outcome data) is adequate.	all patients provided outcome data, this was adequately reported	yes	Low
Attempts to collect information on participants who dropped out	Attempts to collect information on participants who dropped out of the study are described.	All patients provided data	yes	Low
Reasons and potential impact of subjects lost to follow-up	Reasons for loss to follow-up are provided.	All patients provided data	yes	Low
Outcome and prognostic factor information on those lost to follow-up	Participants lost to follow-up are adequately described for key characteristics (LIST).	All patients provided data	yes	Low
	There are no important differences between key characteristics (LIST) and outcomes in participants who completed the study and those who did not.	All patients provided data	yes	Low
Study Attrition Summary	Loss to follow-up (from baseline sample to study population analyzed) is not associated with key characteristics (i.e., the study data adequately represent the sample) sufficient to limit potential bias to the observed relationship between PF and outcome.			Low
3. Prognostic Factor Measurement	Goal: To judge the risk of measurement bias related to how PF was measured (differential measurement of PF related to the level of outcome).
Definition of the PF	A clear definition or description of 'PF' is provided (e.g., including dose, level, duration of exposure, and clear specification of the method of measurement).	Clearly defined	Yes	Low
Valid and Reliable Measurement of PF	Method of PF measurement is adequately valid and reliable to limit misclassification bias (e.g., may include relevant outside sources of information on measurement properties, also characteristics, such as blind measurement and limited reliance on recall).	Reliable method of measurement with adequate explanation, normalised to height of patient	Yes	Low
	Continuous variables are reported or appropriate cut-points (i.e., not data-dependent) are used.	Data dependent optimal cutoff (ROC) used to define sarcopenia	Yes	High
Method and Setting of PF Measurement	The method and setting of measurement of PF is the same for all study participants.	PF measurement was the same for all participants	Yes	Low
Proportion of data on PF available for analysis	Adequate proportion of the study sample has complete data for PF variable.	All participants had data for PF variable	Yes	Low
Method used for missing data	Appropriate methods of imputation are used for missing 'PF' data.	All participants had data for PF variable	Yes	Low
PF Measurement Summary	PF is adequately measured in study participants to sufficiently limit potential bias.			Moderate
4. Outcome Measurement	Goal: To judge the risk of bias related to the measurement of outcome (differential measurement of outcome related to the baseline level of PF).
Definition of the Outcome	A clear definition of outcome is provided, including duration of follow-up and level and extent of the outcome construct.	The outcome "all cause mortaliy during the followup period" is clearly defined	Yes	Low
Valid and Reliable Measurement of Outcome	The method of outcome measurement used is adequately valid and reliable to limit misclassification bias (e.g., may include relevant outside sources of information on measurement properties, also characteristics, such as blind measurement and confirmation of outcome with valid and reliable test).	The authors clearly state that the medical records are used to assess survival status and this is cross checked with the Accurint database	Yes	Low
Method and Setting of Outcome Measurement	The method and setting of outcome measurement is the same for all study participants.	The outcome is the same for all participants	Yes	Low
Outcome Measurement Summary	Outcome of interest is adequately measured in study participants to sufficiently limit potential bias.			Low
5. Study Confounding	Goal: To judge the risk of bias due to confounding (i.e. the effect of PF is distorted by another factor that is related to PF and outcome).
Important Confounders Measured	All important confounders, including treatments (key variables in conceptual model: LIST), are measured.	Appropriate list of counfounding variables however not clearly stated in method, with no justification (citation e.g. CCI)	Partial	Moderate
Definition of the confounding factor	Clear definitions of the important confounders measured are provided (e.g., including dose, level, and duration of exposures).	Some confounders are clustered and the definition of how they were diagnosed not clearly stated	No	High
Valid and Reliable Measurement of Confounders	Measurement of all important confounders is adequately valid and reliable (e.g., may include relevant outside sources of information on measurement properties, also characteristics, such as blind measurement and limited reliance on recall).	Reliably measured from the same source in all cases however definitions unclear	Partial	Moderate
Method and Setting of Confounding Measurement	The method and setting of confounding measurement are the same for all study participants.	This is adequate	Yes	Low
Method used for missing data	Appropriate methods are used if imputation is used for missing confounder data.	No missing data	Yes	Low
Appropriate Accounting for Confounding	Important potential confounders are accounted for in the study design (e.g., matching for key variables, stratification, or initial assembly of comparable groups).	No matching however difference in baseline variables identified between cohorts and accounted for in analysis	yes	Moderate
	Important potential confounders are accounted for in the analysis (i.e., appropriate adjustment).	Multivariate regression analyses acount for confounding variables however no adjustment made	Partial	Moderate
Study Confounding Summary	Important potential confounders are appropriately accounted for, limiting potential bias with respect to the relationship between PF and outcome.			Moderate
6. Statistical Analysis and Reporting	Goal: To judge the risk of bias related to the statistical analysis and presentation of results.
Presentation of analytical strategy	There is sufficient presentation of data to assess the adequacy of the analysis.	The data allows for assessment of analysis	yes	Low
Model development strategy	The strategy for model building (i.e., inclusion of variables in the statistical model) is appropriate and is based on a conceptual framework or model.	Appropriate modelling is used	yes	Low
	The selected statistical model is adequate for the design of the study.	Appropriate modelling is used	yes	Low
Reporting of results	There is no selective reporting of results.	All results are reported	yes	Low
Statistical Analysis and Presentation Summary	The statistical analysis is appropriate for the design of the study, limiting potential for presentation of invalid or spurious results.			Low
Modified from: Hayden JA, Côté P, Bombardier C. Evaluation of the Quality of Prognosis Studies in Systematic Reviews. Annals of Internal Medicine. 2006;144:427-437.

## Sheet: Hale et al (2016)
QUIPS Risk of Bias Assessment Instrument for Prognostic Factor Studies
Modified from: Hayden JA, Côté P, Bombardier C. Evaluation of the Quality of Prognosis Studies in Systematic Reviews. Annals of Internal Medicine. 2006;144:427-437, with the assistance of the QUIPS-LBP Working Group.
Author and year of publication	Hale et al (2016)				yes	high
Study identifier	26850115				partial	moderate
Reviewer	NAB				no	low
					unsure
Biases	Issues to consider for judging overall rating of "Risk of bias"	Study Methods & Comments	Rating of reporting	Rating of "Risk of bias"
Instructions to assess the risk of each potential bias:	These issues will guide your thinking and judgment about the overall risk of bias within each of the 6 domains. Some 'issues' may not be relevant to the specific study or the review research question. These issues are taken together to inform the overall judgment of potential bias for each of the 6 domains.	Provide comments or text exerpts in the white boxes below, as necessary, to facilitate the consensus process that will follow.	Click on each of the blue cells and choose from the drop down menu to rate the adequacy of reporting as yes, partial, no or unsure.	Click on the green cells; choose from the drop-down menu to rate potential risk of bias for each of the 6 domains as High, Moderate, or Low considering all relevant issues
1. Study Participation	Goal: To judge the risk of selection bias (likelihood that relationship between PF and outcome is different for participants and eligible non-participants).
Source of target population	The source population or population of interest is adequately described for key characteristics (LIST).	Patients undergoing elective EVAR prosepctively recruited but retrospectively analysed	yes	Moderate
Method used to identify population	The sampling frame and recruitment are adequately described, including methods to identify the sample sufficient to limit potential bias (number and type used, e.g., referral patterns in health care)	unclear if all elective EVAR during that period included or if cases selected	yes	High
Recruitment period	Period of recruitment is adequately described	"…February 1999 and December 2007."	yes	Low
Place of recruitment	Place of recruitment (setting and geographic location) are adequately described	Single centre, clearly stated	yes	Low
Inclusion and exclusion criteria	Inclusion and exclusion criteria are adequately described (e.g., including explicit diagnostic criteria or “zero time” description).	Clear exclusions however unclear if all eligible cases included	partial	Moderate
Adequate study participation	There is adequate participation in the study by eligible individuals	Unclear if all eligible cases included	partial	Moderate
Baseline characteristics	The baseline study sample (i.e., individuals entering the study) is adequately described for key characteristics (LIST).	No procedural characteristics included however inferred from dataset	partial	Moderate
Summary Study participation	The study sample represents the population of interest on key characteristics, sufficient to limit potential bias of the observed relationship between PF and outcome.			Moderate
2. Study Attrition	Goal: To judge the risk of attrition bias (likelihood that relationship between PF and outcome are different for completing and non-completing participants).
Proportion of baseline sample available for analysis	Response rate (i.e., proportion of study sample completing the study and providing outcome data) is adequate.	Not reported whether all eligible patients included	no	High
Attempts to collect information on participants who dropped out	Attempts to collect information on participants who dropped out of the study are described.	Not reported whether all eligible patients included	no	High
Reasons and potential impact of subjects lost to follow-up	Reasons for loss to follow-up are provided.	Not reported whether all eligible patients included	no	High
Outcome and prognostic factor information on those lost to follow-up	Participants lost to follow-up are adequately described for key characteristics (LIST).	Not reported whether all eligible patients included	no	High
	There are no important differences between key characteristics (LIST) and outcomes in participants who completed the study and those who did not.	Not reported whether all eligible patients included	no	High
Study Attrition Summary	Loss to follow-up (from baseline sample to study population analyzed) is not associated with key characteristics (i.e., the study data adequately represent the sample) sufficient to limit potential bias to the observed relationship between PF and outcome.			High
3. Prognostic Factor Measurement	Goal: To judge the risk of measurement bias related to how PF was measured (differential measurement of PF related to the level of outcome).
Definition of the PF	A clear definition or description of 'PF' is provided (e.g., including dose, level, duration of exposure, and clear specification of the method of measurement).	Clearly defined	Yes	Low
Valid and Reliable Measurement of PF	Method of PF measurement is adequately valid and reliable to limit misclassification bias (e.g., may include relevant outside sources of information on measurement properties, also characteristics, such as blind measurement and limited reliance on recall).	Reliable method of measurement with adequate explanation, no normalisation however use multiple definitions to define sarcopenia	Yes	Low
	Continuous variables are reported or appropriate cut-points (i.e., not data-dependent) are used.	Use of external cutoff however also validate with own data-derived cutoff	Yes	Low
Method and Setting of PF Measurement	The method and setting of measurement of PF is the same for all study participants.	PF measurement was the same for all participants	Yes	Low
Proportion of data on PF available for analysis	Adequate proportion of the study sample has complete data for PF variable.	All participants had data for PF variable	Yes	Low
Method used for missing data	Appropriate methods of imputation are used for missing 'PF' data.	All participants had data for PF variable	Yes	Low
PF Measurement Summary	PF is adequately measured in study participants to sufficiently limit potential bias.			Low
4. Outcome Measurement	Goal: To judge the risk of bias related to the measurement of outcome (differential measurement of outcome related to the baseline level of PF).
Definition of the Outcome	A clear definition of outcome is provided, including duration of follow-up and level and extent of the outcome construct.	The outcome "all cause mortaliy during the followup period" is clearly defined	Yes	Low
Valid and Reliable Measurement of Outcome	The method of outcome measurement used is adequately valid and reliable to limit misclassification bias (e.g., may include relevant outside sources of information on measurement properties, also characteristics, such as blind measurement and confirmation of outcome with valid and reliable test).	The outcome measure has a defined source "Social Security Death Index"	Yes	Low
Method and Setting of Outcome Measurement	The method and setting of outcome measurement is the same for all study participants.	The outcome is the same for all participants	Yes	Low
Outcome Measurement Summary	Outcome of interest is adequately measured in study participants to sufficiently limit potential bias.			Low
5. Study Confounding	Goal: To judge the risk of bias due to confounding (i.e. the effect of PF is distorted by another factor that is related to PF and outcome).
Important Confounders Measured	All important confounders, including treatments (key variables in conceptual model: LIST), are measured.	Appropriate list of counfounding variables however source of these variables not defined	Partial	Moderate
Definition of the confounding factor	Clear definitions of the important confounders measured are provided (e.g., including dose, level, and duration of exposures).	Some confounders are defined specifically (BMI, BP) however not all are treated in this way	Partial	Moderate
Valid and Reliable Measurement of Confounders	Measurement of all important confounders is adequately valid and reliable (e.g., may include relevant outside sources of information on measurement properties, also characteristics, such as blind measurement and limited reliance on recall).	Unclear source of data	Partial	High
Method and Setting of Confounding Measurement	The method and setting of confounding measurement are the same for all study participants.	This is adequate	Yes	Low
Method used for missing data	Appropriate methods are used if imputation is used for missing confounder data.	No reported missing data	Partial	Low
Appropriate Accounting for Confounding	Important potential confounders are accounted for in the study design (e.g., matching for key variables, stratification, or initial assembly of comparable groups).	No matching however difference in baseline variables identified between cohorts and accounted for in analysis	yes	Moderate
	Important potential confounders are accounted for in the analysis (i.e., appropriate adjustment).	Multivariate regression analyses acount for confounding variables however no adjustment made	Partial	Moderate
Study Confounding Summary	Important potential confounders are appropriately accounted for, limiting potential bias with respect to the relationship between PF and outcome.			Moderate
6. Statistical Analysis and Reporting	Goal: To judge the risk of bias related to the statistical analysis and presentation of results.
Presentation of analytical strategy	There is sufficient presentation of data to assess the adequacy of the analysis.	The data allows for assessment of analysis	yes	Low
Model development strategy	The strategy for model building (i.e., inclusion of variables in the statistical model) is appropriate and is based on a conceptual framework or model.	Appropriate modelling is used	yes	Low
	The selected statistical model is adequate for the design of the study.	Appropriate modelling is used	yes	Low
Reporting of results	There is no selective reporting of results.	All results are reported	yes	Low
Statistical Analysis and Presentation Summary	The statistical analysis is appropriate for the design of the study, limiting potential for presentation of invalid or spurious results.			Low
Modified from: Hayden JA, Côté P, Bombardier C. Evaluation of the Quality of Prognosis Studies in Systematic Reviews. Annals of Internal Medicine. 2006;144:427-437.
